# Supplementary material for: A Multifunctional Conjugated Polymer Developed as an Efficient System for Differentiation of SH-SY5Y Tumour Cells
Source: Polymers (Basel). 2022 Oct 14;14(20):4329. doi: 10.3390/polym14204329 (PMC9609355; doi:10.3390/polym14204329)
Supplement: Supplementary file 1 [file polymers-14-04329-s001.zip]

Archive with 1 entries (1 files):
- polymers-1945676-supplementary.pdf
